# Supplementary material for: MMPs-related risk model identification and SAA1 promotes clear cell renal cell carcinoma migration via ERK-AP1-MMPs axis
Source: Sci Rep. 2024 Apr 24;14:9411. doi: 10.1038/s41598-024-59112-5 (PMC11043417; doi:10.1038/s41598-024-59112-5)
Supplement: Supplementary file 3 — Supplementary Tables. [file 41598_2024_59112_MOESM3_ESM.xlsx]

## Sheet: Table 1
Supplementary Table1 Abbreviations of cancers in the TCGA-Pancancer cohort
Abbr	Unabbreviated form	Involved tumor sample	Involved normal sample
ACC	Adrenocortical carcinoma	79	258
BLCA	Bladder urothelial carcinoma	406	40
BRCA	Breast invasive carcinoma	1101	572
CESC	Cervical squamous cell carcinoma and endocervical adenocarcinoma	306	22
CHOL	Cholangiocarcinoma	35	9
COAD	Colon adenocarcinoma	455	820
DLBC	Lymphoid neoplasm diffuse large B-cell lymphoma	48	929
ESCA	Esophageal carcinoma	163	1456
GBM	Glioblastoma multiforme	153	2647
HNSC	Head and neck squamous cell carcinoma	504	44
KICH	Kidney chromophobe	65	114
KIRC	Kidney renal clear cell carcinoma	532	161
KIRP	Kidney renal papillary cell carcinoma	290	121
LAML	Acute myeloid leukemia	150	0
LGG	Brain lower grade glioma	513	2642
LIHC	Liver hepatocellular carcinoma	371	276
LUAD	Lung adenocarcinoma	516	637
LUSC	Lung squamous cell carcinoma	501	627
MESO	Mesothelioma	87	0
OV	Ovarian serous cystadenocarcinoma	376	180
PAAD	Pancreatic adenocarcinoma	179	332
PCPG	Pheochromocytoma and paraganglioma	181	3
PRAD	Prostate adenocarcinoma	498	297
READ	Rectum adenocarcinoma	165	789
SARC	Sarcoma	260	2
SKCM	Skin cutaneous melanoma	471	1810
STAD	Stomach adenocarcinoma	375	391
TGCT	Testicular germ cell tumors	134	361
THCA	Thyroid carcinoma	512	712
THYM	Thymoma	120	2
UCEC	Uterine corpus endometrial carcinoma	545	177
UCS	Uterine carcinosarcoma	57	142
UVM	Uveal melanoma	80	0

## Sheet: Table 2
Supplemenatery Table 2 Primer’s sequence used in Real-Time Quantitative PCR
Gene	Primer Sequence
MMP7-F	5′-TTCCAAAGTGGTCACCTACAGG-3′
MMP7-R	5′-TGCCCCACATGTTTAAAGCC-3′
MMP9-F	5′-ATGCCTGCAACGTGAACATC-3′
MMP9-R	5′-AGAATCGCCAGTACTTCCCATC-3′
MMP13-F	5′-AACGCCAGACAAATGTGACC-3′
MMP13-R	5′-AAAACAGCTCCGCATCAACC-3′
MMP15-F	5′-TCATGGTACTCTTTGCCTCTGG-3′
MMP15-R	5′-TCTGCGTCAAAATGGGTGTC-3′
MMP17-F	5′-ATGCAGCACTCACTTTGACG-3′
MMP17-R	5′-CGCCAGAAGTACTTGCCTTTG-3′
MMP19-F	5′-AGCCACAGAAACCACGTTTG-3′
MMP19-R	5′-AAATGAAAGGGTGGGTGGTG-3′
